# Supplementary material for: Cold spray as a powder metallurgy process for production of nickel aluminium bronze
Source: PLoS One. 2025 Mar 4;20(3):e0319333. doi: 10.1371/journal.pone.0319333 (PMC11878897; doi:10.1371/journal.pone.0319333)
Supplement: S1 Data — (XLSX) [file pone.0319333.s001.xlsx]

## Sheet: Porosity
	Porosity (%) of as-printed samples measured by imageJ
	Area	Aluminium bronze	Nickel aluminium bronze
	1	0.2	0.13
	2	0.19	0.19
	3	0.25	0.26
	4	0.2	0.18
	5	0.16	0.27
	6	0.15	0.15
	7	0.19	0.19
	8	0.23	0.22
	9	0.22	0.25
	10	0.17	0.15
	11	0.25	0.17
	12	0.18	0.24
	13	0.2	0.21
	14	0.16	0.2
	15	0.12	0.19
	16	0.26	0.25
	17	0.23	0.16
	18	0.16	0.23
	19	0.25	0.17
	20	0.22	0.24
	Average	0.2	0.2

## Sheet: Tensile strength & hardness
	Tensile strength						Hardness
			Ultimate tensile strength (Mpa)	Yelid strength (Mpa)	Elongation (%)				Hardness
	Aluminium bronze	Sample 1	303	162	8.2		Aluminium bronze	Location 1	87
		Sample 2	302	158	9.1			Location 2	85
		Sample 3	298	160	8.5			Location 3	89
		Sample 4	300	161	7.8			Location 4	85
		Sample 5	296	160	7.7			Location 5	87
		Average	300	160	8.3			Average	87
		Standard variation	2.9	1.5	0.6			Standard variation	1.7
	Nickel aluminium bronze	Sample 1	401	259	10.1		Nickel aluminium bronze	Location 1	150
		Sample 2	406	256	10.6			Location 2	151
		Sample 3	408	257	8.9			Location 3	149
		Sample 4	402	257	9.8			Location 4	148
		Sample 5	405	257	10.5			Location 5	153
		Average	404	257	10			Average	150
		Standard variation	2.9	1.1	0.7			Standard variation	1.9
	Nickel aluminium bronze (with HIPPED processs)	Sample 1	513	290	22.3		Nickel aluminium bronze (with HIPPED processs)	Location 1	161
		Sample 2	516	288	22.1			Location 2	162
		Sample 3	509	291	21.8			Location 3	159
		Sample 4	512	287	22.5			Location 4	162
		Sample 5	510	290	22.4			Location 5	158
		Average	512	289	22.2			Average	160
		Standard variation	2.7	1.6	0.3			Standard variation	1.8
